# Supplementary material for: Enhancing Solubility and Dissolution Rate of Antifungal Drug Ketoconazole through Crystal Engineering
Source: Pharmaceuticals (Basel). 2023 Sep 25;16(10):1349. doi: 10.3390/ph16101349 (PMC10610424; doi:10.3390/ph16101349)
Supplement: Supplementary file 1 [file pharmaceuticals-16-01349-s001.zip]

Archive with 1 entries (1 files):
- pharmaceuticals-2581110-supplementary.pdf
